# Supplementary material for: Potential Value of Visfatin, Omentin-1, Nesfatin-1 and Apelin in Renal Cell Carcinoma (RCC): A Systematic Review and Meta-Analysis
Source: Diagnostics (Basel). 2022 Dec 6;12(12):3069. doi: 10.3390/diagnostics12123069 (PMC9776786; doi:10.3390/diagnostics12123069)
Supplement: Supplementary file 1 [file diagnostics-12-03069-s001.zip]

Archive with 1 entries (1 files):
- diagnostics-1963647-supplementary.pdf
